# Supplementary material for: Genome-Wide Evidence for Complex Hybridization and Demographic History in a Group of Cycas From China
Source: Front Genet. 2021 Aug 30;12:717200. doi: 10.3389/fgene.2021.717200 (PMC8435751; doi:10.3389/fgene.2021.717200)
Supplement: Supplementary Table 1 — Sampling information for each sample of the six studied Cycas species. [file Data_Sheet_1.xlsx]

## Sheet: Table S1
Table S1. Sampling information for each sample of the six studied Cycas species.
Sample ID	Species	Location	Longitude	Latitude
CB06824	C. szechuanensis	Xiyuan'an, Nanping City, Fujian Province	118.11	26.64
CB06825	C. szechuanensis	Ruiyun mountain, Sanming City, Fujian Province	117.65	26.33
CB06827	C. szechuanensis	Pinglv mountain, Sanming City, Fujian Province	117.40	26.02
CB06828	C. szechuanensis	Pinglv mountain, Sanming City, Fujian Province	117.40	26.02
CB06829	C. szechuanensis	Pinglv mountain, Sanming City, Fujian Province	117.41	26.02
CFH359	C. szechuanensis	Xianxingu National Forest Park, Sanming City, Fujian Province	117.63	26.25
CB08191	C. szechuanensis	Taojinshan, Qiujiang street, Shaxian County, Fujian Province	117.75	26.39
CB08192	C. szechuanensis	Taojinshan, Qiujiang street, Shaxian County, Fujian Province	117.75	26.39
CB08193	C. szechuanensis	Taojinshan, Qiujiang street, Shaxian County, Fujian Province	117.75	26.39
CB08194	C. szechuanensis	Taojinshan, Qiujiang street, Shaxian County, Fujian Province	117.75	26.39
CB08195	C. szechuanensis	Taojinshan, Qiujiang street, Shaxian County, Fujian Province	117.75	26.39
CB08244	C. szechuanensis	Longxing Temple, Dayang Town, Putian County, Fujian Province	119.01	25.73
CB08246	C. szechuanensis	Luntou Ping, Geling Town, Yongtai, Fujian Province	119.00	25.83
CB08247	C. szechuanensis	Luntou Ping, Geling Town, Yongtai, Fujian Province	119.01	25.84
CFH609	C. szechuanensis	Baoguo temple, Eshan Town, Emeishan City, Sichuan Province	103.44	29.56
CB06830	C. szechuanensis	Yongtai County, Yongtai County, Fuzhou City, Fujian Province	118.95	25.72
CB06831	C. szechuanensis	Yongtai County, Yongtai County, Fuzhou City, Fujian Province	118.95	25.72
CB06832	C. szechuanensis	Yongtai County, Yongtai County, Fuzhou City, Fujian Province	118.95	25.72
CB06833	C. szechuanensis	Yongtai County, Yongtai County, Fuzhou City, Fujian Province	118.95	25.72
CB06834	C. szechuanensis	Yongtai County, Yongtai County, Fuzhou City, Fujian Province	118.95	25.79
CB06835	C. szechuanensis	Yongtai County, Yongtai County, Fuzhou City, Fujian Province	118.94	25.81
CB06836	C. szechuanensis	Yongtai County, Yongtai County, Fuzhou City, Fujian Province	118.94	25.81
CB06837	C. szechuanensis	Yongtai County, Yongtai County, Fuzhou City, Fujian Province	118.93	25.82
CB06838	C. szechuanensis	Yongtai County, Yongtai County, Fuzhou City, Fujian Province	118.93	25.82
CB06839	C. szechuanensis	Yongtai County, Yongtai County, Fuzhou City, Fujian Province	118.93	25.82
CB06840	C. szechuanensis	Miancun Town, Meixian County, Meizhou City, Guangdong Province	116.26	24.38
CB06841	C. szechuanensis	Miancun Town, Meixian County, Meizhou City, Guangdong Province	116.26	24.38
CB06842	C. szechuanensis	Yongtai County, Yongtai County, Fuzhou City, Fujian Province	118.93	25.88
CB06844	C. szechuanensis	Yongtai County, Yongtai County, Fuzhou City, Fujian Province	118.93	25.88
CB06845	C. szechuanensis	Yongtai County, Yongtai County, Fuzhou City, Fujian Province	118.93	25.86
CB06846	C. szechuanensis	Yongtai County, Yongtai County, Fuzhou City, Fujian Province	118.97	25.81
CB06847	C. szechuanensis	Yongtai County, Yongtai County, Fuzhou City, Fujian Province	118.99	25.87
CB06848	C. szechuanensis	Fuzhou botanical garden Fuzhou botanical garden, Fuzhou, Fujian Province	119.28	26.15
CB06849	C. szechuanensis	Yongtai County, Yongtai County, Fuzhou City, Fujian Province	118.98	25.82
CB06851	C. szechuanensis	Lianjiang county, Lianjiang county, Fuzhou City, Fujian Province	119.65	26.37
CB06852	C. szechuanensis	Lianjiang county, Lianjiang county, Fuzhou City, Fujian Province	119.76	26.34
CB06853	C. szechuanensis	Lianjiang county, Lianjiang county, Fuzhou City, Fujian Province	119.76	26.34
CB06855	C. changjiangensis	Exianling, Bawangling National Nature Reserve, Changjiang County, Hainan Province	109.1	19.01
CB06860	C. changjiangensis	Exianling, Bawangling National Nature Reserve, Changjiang County, Hainan Province	109.1	19.01
CB06867	C. changjiangensis	Yajia, Bawangling National Nature Reserve, Changjiang County, Hainan Province	109.12	19.1
CB06868	C. changjiangensis	Yajia, Bawangling National Nature Reserve, Changjiang County, Hainan Province	109.12	19.1
CB06869	C. changjiangensis	Yajia, Bawangling National Nature Reserve, Changjiang County, Hainan Province	109.12	19.1
CB06870	C. changjiangensis	Yajia, Bawangling National Nature Reserve, Changjiang County, Hainan Province	109.12	19.1
CB06872	C. changjiangensis	Yajia, Bawangling National Nature Reserve, Changjiang County, Hainan Province	109.12	19.1
CB06876	C. changjiangensis	Dongyi Forest Farm, Bawangling National Nature Reserve, Changjiang County, Hainan Province	109.14	19.16
CB06877	C. changjiangensis	Dongyi Forest Farm, Bawangling National Nature Reserve, Changjiang County, Hainan Province	109.14	19.16
CB06879	C. changjiangensis	Dongyi Forest Farm, Bawangling National Nature Reserve, Changjiang County, Hainan Province	109.14	19.16
CB06880	C. changjiangensis	Dongyi Forest Farm, Bawangling National Nature Reserve, Changjiang County, Hainan Province	109.14	19.16
CB06882	C. changjiangensis	Dongyi Forest Farm, Bawangling National Nature Reserve, Changjiang County, Hainan Province	109.14	19.16
CB06883	C. changjiangensis	Dongyi Forest Farm, Bawangling National Nature Reserve, Changjiang County, Hainan Province	109.14	19.16
CB06884	C. changjiangensis	Dongyi Forest Farm, Bawangling National Nature Reserve, Changjiang County, Hainan Province	109.14	19.16
CB08248	C. changjiangensis	Dongliu forest farm, Bawangling National Nature Reserve, Changjiang County, Hainan Province	109.18	19.05
CB08249	C. changjiangensis	Dongliu forest farm, Bawangling National Nature Reserve, Changjiang County, Hainan Province	109.18	19.05
CB08250	C. changjiangensis	Dongliu forest farm, Bawangling National Nature Reserve, Changjiang County, Hainan Province	109.18	19.05
CB08251	C. changjiangensis	Dongliu forest farm, Bawangling National Nature Reserve, Changjiang County, Hainan Province	109.18	19.05
CB08252	C. changjiangensis	Nanbaoshan, Bawangling National Nature Reserve, Changjiang County, Hainan Province	109.19	19.14
CB08253	C. changjiangensis	Nanbaoshan, Bawangling National Nature Reserve, Changjiang County, Hainan Province	109.19	19.14
CB08254	C. changjiangensis	Nanbaoshan, Bawangling National Nature Reserve, Changjiang County, Hainan Province	109.19	19.14
CB08255	C. changjiangensis	Nanbaoshan, Bawangling National Nature Reserve, Changjiang County, Hainan Province	109.2	19.14
CB08256	C. changjiangensis	Nanbaoshan, Bawangling National Nature Reserve, Changjiang County, Hainan Province	109.2	19.14
CB08257	C. changjiangensis	Dongliu forest farm, Bawangling National Nature Reserve, Changjiang County, Hainan Province	109.18	19.05
CB08258	C. changjiangensis	Dongliu forest farm, Bawangling National Nature Reserve, Changjiang County, Hainan Province	109.18	19.05
CB08259	C. changjiangensis	Nanbaoshan, Bawangling National Nature Reserve, Changjiang County, Hainan Province	109.2	19.14
CB08260	C. changjiangensis	Nanbaoshan, Bawangling National Nature Reserve, Changjiang County, Hainan Province	109.2	19.14
CB08261	C. changjiangensis	Nanbaoshan, Bawangling National Nature Reserve, Changjiang County, Hainan Province	109.2	19.15
CB08262	C. changjiangensis	Nanbaoshan, Bawangling National Nature Reserve, Changjiang County, Hainan Province	109.2	19.15
CB08263	C. changjiangensis	Dongliu forest farm, Bawangling National Nature Reserve, Changjiang County, Hainan Province	109.18	19.05
CB08264	C. changjiangensis	Nanbaoshan, Bawangling National Nature Reserve, Changjiang County, Hainan Province	109.2	19.15
CB08265	C. changjiangensis	Nanbaoshan, Bawangling National Nature Reserve, Changjiang County, Hainan Province	109.2	19.15
CB08266	C. changjiangensis	Nanbaoshan, Bawangling National Nature Reserve, Changjiang County, Hainan Province	109.2	19.15
CB08267	C. changjiangensis	Nanbaoshan, Bawangling National Nature Reserve, Changjiang County, Hainan Province	109.2	19.15
CB08268	C. changjiangensis	Nanbaoshan, Bawangling National Nature Reserve, Changjiang County, Hainan Province	109.2	19.15
CB08273	C. changjiangensis	Wangxia, Bawangling National Nature Reserve, Changjiang County, Hainan Province	109.12	18.96
CB08274	C. changjiangensis	Wangxia, Bawangling National Nature Reserve, Changjiang County, Hainan Province	109.12	18.95
CB08275	C. changjiangensis	Wangxia, Bawangling National Nature Reserve, Changjiang County, Hainan Province	109.12	18.95
CB08276	C. changjiangensis	Wangxia, Bawangling National Nature Reserve, Changjiang County, Hainan Province	109.12	18.95
CB08277	C. changjiangensis	Wangxia, Bawangling National Nature Reserve, Changjiang County, Hainan Province	109.12	18.95
CB08280	C. changjiangensis	Wangxia, Bawangling National Nature Reserve, Changjiang County, Hainan Province	109.11	18.96
CB08281	C. changjiangensis	Wangxia, Bawangling National Nature Reserve, Changjiang County, Hainan Province	109.11	18.96
CB08283	C. changjiangensis	Wangxia, Bawangling National Nature Reserve, Changjiang County, Hainan Province	109.11	18.96
CB08284	C. changjiangensis	Wangxia, Bawangling National Nature Reserve, Changjiang County, Hainan Province	109.11	18.96
CB08285	C. changjiangensis	Wangxia, Bawangling National Nature Reserve, Changjiang County, Hainan Province	109.11	18.96
CB08286	C. changjiangensis	Wangxia, Bawangling National Nature Reserve, Changjiang County, Hainan Province	109.11	18.96
CB08287	C. changjiangensis	Wangxia, Bawangling National Nature Reserve, Changjiang County, Hainan Province	109.11	18.96
CB08288	C. changjiangensis	Wangxia, Bawangling National Nature Reserve, Changjiang County, Hainan Province	109.11	18.96
CB08289	C. changjiangensis	Wangxia, Bawangling National Nature Reserve, Changjiang County, Hainan Province	109.11	18.96
CB08290	C. changjiangensis	Wangxia, Bawangling National Nature Reserve, Changjiang County, Hainan Province	109.11	18.96
CB08291	C. changjiangensis	Wangxia, Bawangling National Nature Reserve, Changjiang County, Hainan Province	109.11	18.96
CB2019121902	C. changjiangensis	Wangxiagou, Bawangling National Nature Reserve, Changjiang County, Hainan Province	109.15	19.02
CB07021	C. bifida	Shangjin Town, Longzhou City, Guangxi Province	106.92	22.33
CB07022	C. bifida	Shangjin Town, Longzhou City, Guangxi Province	106.92	22.33
CB07023	C. bifida	Shangjin Town, Longzhou City, Guangxi Province	106.92	22.33
CB07024	C. bifida	Shangjin Town, Longzhou City, Guangxi Province	106.92	22.33
CB08071	C. bifida	Taiping Town, Chongzuo County, Guangxi Province	107.29	22.49
CB08072	C. bifida	Taiping Town, Chongzuo County, Guangxi Province	107.29	22.49
CB08073	C. bifida	Taiping Town, Chongzuo County, Guangxi Province	107.29	22.49
CB08438	C. bifida	Taiping Town, Chongzuo County, Guangxi Province	107.28	22.5
CB08439	C. bifida	Taiping Town, Chongzuo County, Guangxi Province	107.28	22.5
CB08440	C. bifida	Taiping Town, Chongzuo County, Guangxi Province	107.28	22.49
CB08442	C. bifida	Taiping Town, Chongzuo County, Guangxi Province	107.28	22.49
CB08443	C. bifida	Taiping Town, Chongzuo County, Guangxi Province	107.28	22.49
CB08445	C. bifida	Taiping Town, Chongzuo County, Guangxi Province	107.28	22.49
CB08446	C. bifida	Taiping Town, Chongzuo County, Guangxi Province	107.28	22.49
CB08448	C. bifida	Taiping Town, Chongzuo County, Guangxi Province	107.28	22.49
CB08450	C. bifida	Taiping Town, Chongzuo County, Guangxi Province	107.28	22.5
CB08451	C. bifida	Taiping Town, Chongzuo County, Guangxi Province	107.28	22.5
CB08452	C. bifida	Taiping Town, Chongzuo County, Guangxi Province	107.28	22.5
CB08080	C. balansae	Shangyue village, Nasuo Town, Fangchenggang City, Guangxi Province	108.09	21.75
CB08081	C. balansae	Shangyue village, Nasuo Town, Fangchenggang City, Guangxi Province	108.09	21.75
CB08083	C. balansae	Shangyue village, Nasuo Town, Fangchenggang City, Guangxi Province	108.09	21.75
CB08084	C. balansae	Naxia village, Nasuo Town, Fangchenggang City, Guangxi Province	108.14	21.73
CB08388	C. balansae	Shangyue village, Nasuo Town, Fangchenggang City, Guangxi Province	108.09	21.75
CB08389	C. balansae	Shangyue village, Nasuo Town, Fangchenggang City, Guangxi Province	108.09	21.75
CB08391	C. balansae	Shangyue village, Nasuo Town, Fangchenggang City, Guangxi Province	108.09	21.75
CB08392	C. balansae	Shangyue village, Nasuo Town, Fangchenggang City, Guangxi Province	108.09	21.75
CB08393	C. balansae	Shangyue village, Nasuo Town, Fangchenggang City, Guangxi Province	108.09	21.75
CB08395	C. balansae	Shangyue village, Nasuo Town, Fangchenggang City, Guangxi Province	108.09	21.75
CB08396	C. balansae	Shangyue village, Nasuo Town, Fangchenggang City, Guangxi Province	108.09	21.75
CB08397	C. balansae	Shangyue village, Nasuo Town, Fangchenggang City, Guangxi Province	108.09	21.75
CB08398	C. balansae	Shangyue village, Nasuo Town, Fangchenggang City, Guangxi Province	108.09	21.75
CB08400	C. balansae	Shangyue village, Nasuo Town, Fangchenggang City, Guangxi Province	108.09	21.75
CB08415	C. balansae	Nanshan village, Nasuo Town, Fangchenggang City, Guangxi Province	108.03	21.75
CB08416	C. balansae	Nanshan village, Nasuo Town, Fangchenggang City, Guangxi Province	108.03	21.75
CB08417	C. balansae	Nanshan village, Nasuo Town, Fangchenggang City, Guangxi Province	108.03	21.75
CB08418	C. balansae	Nanshan village, Nasuo Town, Fangchenggang City, Guangxi Province	108.03	21.75
CB08419	C. balansae	Nanshan village, Nasuo Town, Fangchenggang City, Guangxi Province	108.03	21.75
CB08420	C. balansae	Shangyue village, Nasuo Town, Fangchenggang City, Guangxi Province	108.1	21.74
CB08421	C. balansae	Nanshan village, Nasuo Town, Fangchenggang City, Guangxi Province	108.03	21.75
CB08422	C. balansae	Nanshan village, Nasuo Town, Fangchenggang City, Guangxi Province	108.03	21.75
CB08423	C. balansae	Nanshan village, Nasuo Town, Fangchenggang City, Guangxi Province	108.03	21.75
CB08424	C. balansae	Nanshan village, Nasuo Town, Fangchenggang City, Guangxi Province	108.03	21.75
CB08425	C. balansae	Shangyue village, Nasuo Town, Fangchenggang City, Guangxi Province	108.1	21.74
CB08426	C. balansae	Shangyue village, Nasuo Town, Fangchenggang City, Guangxi Province	108.1	21.74
CB08427	C. balansae	Shangyue village, Nasuo Town, Fangchenggang City, Guangxi Province	108.1	21.74
CB08428	C. balansae	Shangyue village, Nasuo Town, Fangchenggang City, Guangxi Province	108.1	21.74
CB08429	C. balansae	Shangyue village, Nasuo Town, Fangchenggang City, Guangxi Province	108.1	21.74
CB08430	C. balansae	Shangyue village, Nasuo Town, Fangchenggang City, Guangxi Province	108.1	21.74
CB08431	C. balansae	Shangyue village, Nasuo Town, Fangchenggang City, Guangxi Province	108.1	21.74
CB08197	C. taiwaniana	Dingcai, Daxi Town, Yunxiao County, Fujian Province	117.16	24.12
CB08230	C. taiwaniana	Hexi village, Heping County, Zhangzhou, Fujian Province	117.24	23.95
CB08236	C. taiwaniana	Nanshan village, shiting Town, Zhangzhou, Fujian Province	117.6	24.61
CB08237	C. taiwaniana	Shangmiao, Changtai County, Zhangzhou, Fujian Province	117.87	24.66
CB08238	C. taiwaniana	Shangmiao, Changtai County, Zhangzhou, Fujian Province	117.87	24.66
CB08239	C. taiwaniana	Shangmiao, Changtai County, Zhangzhou, Fujian Province	117.87	24.66
CB08240	C. taiwaniana	Nanshan village, Shi'ting Town, Zhangzhou, Fujian Province	117.6	24.61
CB08242	C. taiwaniana	Xiamen botanical garden, Siming District, Xiamen City, Fujian Province	118.09	24.45
CB08243	C. taiwaniana	Xiamen botanical garden, Siming District, Xiamen City, Fujian Province	118.06	24.44
CB08482	C. dolichophylla	Gannaohe power station, Mengdong Yao Town, Malipo, Yunnan Province	104.63	22.84
CFH707	C. dolichophylla	State owned Tianbao farm, Tianbao Town, Malipo County, Yunnan Province	104.83	22.95
CFH269	C. dolichophylla	Mutihei village, Yuping Town, Pingbian, Honghe, Yunnan Province	103.71	23.04
CFH270	C. dolichophylla	Laowa mountain, Nanxi Town, Hekou County, Honghe Prefecture, Yunnan Province	104	22.63
CFH613	C. dolichophylla	Guangdong village, Mengla town, Jinping County, Yunnan Province	103.06	22.72

## Sheet: Table S2
Table S2. Number of SNPs generated with different parameter combinations (m, M, n) during preliminary analysis with STACKS.
Parameters set	Number of SNPs
m3M2n1 (default)	1333888
m3M2n2	1655522
m3M2n3	1838029
m3M3n2	1258700
m3M3n3	1728197
m3M3n4	1834985
m3M4n1	1197095
m4M2n1	1120158
m4M2n2	1357884
m4M2n3	1489991
m5M2n1	932800
m6M2n1	769543
m7M2n1	629206

## Sheet: Table S3
Table S3. Sequence characteristics of RADseq for each sample of the six Cycas species.
Sample ID	Reads before filter	Reads after filter	Throughput(G)	Effective Rate(%)	Q20(%)	Q30(%)	GC content(%)
CB06824	79962938	65939512	9.89093	82.4626	96.62	91.40	39.28
CB06825	87721652	70372484	10.5559	80.2225	96.25	90.94	39.66
CB06827	71689074	57138616	8.57079	79.7034	96.16	90.59	39.06
CB06828	68743492	52002998	7.80045	75.6479	96.24	90.92	40.20
CB06829	56454060	46039244	6.90589	81.5517	96.38	91.07	39.00
CFH359	94959224	68218662	10.2328	71.84	94.91	88.43	35.92
CB06830	65006384	51810918	7.77164	79.7013	95.93	90.13	37.97
CB06831	71155670	57406104	8.61092	80.6768	96.30	91.11	38.94
CB06832	74945060	60083716	9.01256	80.1703	96.02	90.38	37.61
CB06833	69581378	55504022	8.3256	79.7685	96.31	90.96	38.94
CB06834	86309390	68634728	10.2952	79.5217	95.96	90.17	38.47
CB06835	60665706	49044000	7.3566	80.843	96.60	91.25	35.97
CB06836	67955796	52722556	7.90838	77.5836	95.75	89.92	37.52
CB06837	76298240	58218380	8.73276	76.3037	95.70	89.79	36.42
CB06838	65543090	52257948	7.83869	79.7307	96.37	91.05	38.81
CB06839	74236656	57874948	8.68124	77.9601	95.88	90.16	37.98
CB06842	87260178	71669244	10.7504	82.1328	96.68	91.50	37.73
CB06844	76208822	61724254	9.25864	80.9936	96.32	91.00	38.47
CB06845	72322416	58279114	8.74187	80.5824	96.47	91.38	38.26
CB06846	67551134	54363124	8.15447	80.477	96.26	91.00	39.20
CB06847	77760944	62721938	9.40829	80.6599	96.36	91.08	37.47
CB06848	71571686	57259114	8.58887	80.0025	96.35	91.52	39.05
CB06849	76839024	61001192	9.15018	79.3883	96.51	91.20	37.22
CB06851	72263932	58412282	8.76184	80.8319	96.38	91.08	37.92
CB06852	66064522	53593446	8.03902	81.1229	96.57	91.71	38.34
CB06853	76795244	63515266	9.52729	82.7073	96.72	91.69	38.92
CB08191	61111816	47115154	7.06727	77.0966	95.86	89.91	37.16
CB08192	76683286	57726948	8.65904	75.2797	95.55	89.39	38.50
CB08193	66018918	51214876	7.68223	77.5761	95.88	89.98	37.70
CB08194	73365372	55191610	8.27874	75.2284	95.75	89.78	38.36
CB08195	65536476	49199650	7.37995	75.0722	95.81	89.94	37.89
CB08244	72485678	57488036	8.62321	79.3095	95.94	90.33	38.20
CB08246	72611356	57920674	8.6881	79.7681	95.89	90.26	39.63
CB08247	78922768	60887780	9.13317	77.1486	95.86	90.39	38.62
CFH609	76397806	61539804	9.23097	80.5518	96.80	92.28	34.67
CB06840	92577096	71989858	10.7985	77.7621	96.00	90.29	36.86
CB06841	66823690	51022650	7.6534	76.3541	95.62	89.72	37.81
CB06855	62353112	46436654	6.9655	74.4737	95.98	90.78	35.29
CB06860	75631796	60195348	9.0293	79.59	96.22	90.89	41.08
CB06867	94880184	60595410	9.08931	63.8652	96.37	91.25	36.17
CB06868	55007274	73775178	11.0663	134.119	96.44	91.28	35.30
CB06869	68311480	42688420	6.40326	62.4908	96.12	90.89	38.83
CB06870	70986636	54209742	8.13146	76.3661	96.30	91.13	40.06
CB06872	73965258	57090366	8.56355	77.1854	96.38	91.29	39.05
CB06876	67683394	58998694	8.8498	87.1686	96.59	91.59	39.05
CB06877	76505744	55161850	8.27428	72.1016	96.29	91.25	37.89
CB06879	66882916	60419368	9.06291	90.336	96.76	91.93	36.80
CB06880	61011080	53674928	8.05124	87.9757	96.24	91.06	38.02
CB06882	64216626	47299682	7.09495	73.6564	96.63	91.54	38.19
CB06883	83483162	52178658	7.8268	62.502	96.34	91.40	39.03
CB06884	83483162	67143264	10.0715	80.4273	96.34	91.40	39.03
CB08248	74381354	58615920	8.79239	78.8046	95.82	90.06	39.42
CB08249	77415592	61266284	9.18994	79.1395	95.91	90.25	40.70
CB08250	67441958	53469168	8.02038	79.2818	96.00	90.51	40.94
CB08251	62582486	44121612	6.61824	70.5015	94.48	87.87	40.49
CB08252	75620312	59727384	8.95911	78.9833	95.84	90.25	40.92
CB08253	69466052	53434872	8.01523	76.9223	95.78	90.19	40.56
CB08254	66264642	52216666	7.8325	78.8002	96.01	90.54	40.38
CB08255	67317920	52472176	7.87083	77.9468	95.72	90.02	40.23
CB08256	62729236	49722990	7.45845	79.2661	95.97	90.39	40.44
CB08257	81911454	64287172	9.64308	78.4837	95.88	90.25	40.69
CB08258	67188450	53134854	7.97023	79.0833	95.89	90.27	40.21
CB08259	73704196	58592720	8.78891	79.4971	96.02	90.44	39.80
CB08260	69001074	54819008	8.22285	79.4466	96.04	90.53	39.97
CB08261	69662812	56172438	8.42587	80.6348	96.10	90.55	39.98
CB08262	89530398	66706314	10.0059	74.5069	95.56	89.81	41.19
CB08263	96625440	75096704	11.2645	77.7194	95.72	90.15	39.99
CB08264	88456178	63756212	9.56343	72.0766	95.38	89.69	41.81
CB08265	102822346	77656918	11.6485	75.5253	95.46	89.65	40.59
CB08266	92442366	70733492	10.61	76.5163	95.55	89.82	40.52
CB08267	81553362	59112258	8.86684	72.4829	96.55	91.42	36.58
CB08268	75879204	57993638	8.69905	76.4289	95.44	89.64	40.87
CB08273	72597874	56407322	8.4611	77.6983	95.58	89.86	40.62
CB08274	99139164	77043670	11.5566	77.7126	95.68	90.01	40.32
CB08275	89731164	67407242	10.1111	75.1213	95.06	88.86	40.60
CB08276	92497732	71676806	10.7515	77.4903	95.62	90.03	40.59
CB08277	84068614	65300052	9.79501	77.6747	95.53	89.61	40.75
CB08280	78177278	61327364	9.1991	78.4465	95.65	89.90	40.46
CB08281	86142288	64703486	9.70552	75.1123	95.00	88.75	40.95
CB08283	71350230	53345498	8.00182	74.7657	95.00	88.77	40.62
CB08284	77910234	60482526	9.07238	77.631	96.43	91.25	35.89
CB08285	82983818	65699568	9.85494	79.1715	96.38	91.20	36.56
CB08286	79902122	60624010	9.0936	75.8728	95.13	88.97	40.66
CB08287	70467140	53696418	8.05446	76.2006	96.21	90.83	35.01
CB08288	64438186	49880096	7.48201	77.4077	96.05	90.71	40.09
CB08289	75659650	58760058	8.81401	77.6637	96.09	90.78	38.16
CB08290	79435350	59363668	8.90455	74.7321	94.97	88.64	40.62
CB08291	83078988	64148920	9.62234	77.2144	95.96	90.59	39.97
CB2019121902	76541860	64432734	9.66491	84.1797	97.03	92.46	38.28
CB07021	84187592	63877274	9.58159	75.8749	96.13	90.87	36.04
CB07022	72222818	54999278	8.24989	76.1522	95.94	90.61	35.44
CB07023	66946434	49266166	7.38992	73.5904	95.87	90.38	34.68
CB07024	67276762	52178912	7.82684	77.5586	95.73	90.25	40.79
CB08071	29576634	44504638	6.6757	150.472	96.31	91.03	34.65
CB08072	68930404	49553366	7.433	71.889	96.06	90.64	35.20
CB08073	67473064	50245066	7.53676	74.4669	96.13	90.81	36.25
CB08438	75313062	56364660	8.4547	74.8405	95.12	88.83	38.27
CB08439	72382886	57329932	8.59949	79.2037	96.19	90.95	41.36
CB08440	63416592	52068686	7.8103	82.1058	96.95	92.34	40.58
CB08442	66451072	53537312	8.0306	80.5665	96.57	91.77	41.64
CB08443	65418356	53874264	8.08114	82.3534	96.73	91.94	40.48
CB08445	55839022	44559298	6.68389	79.7996	96.36	91.45	41.48
CB08446	75040948	58967064	8.84506	78.5798	95.92	90.56	40.31
CB08448	52600878	41836136	6.27542	79.5351	96.34	91.19	39.06
CB08450	67119426	53858082	8.07871	80.2422	96.39	91.27	42.53
CB08451	58783748	46095230	6.91428	78.4149	95.92	90.53	41.34
CB08452	65683158	52047348	7.8071	79.24	96.03	90.75	41.55
CB08197	73517162	56476748	8.47151	76.8212	95.66	89.60	38.80
CB08230	77205314	58942330	8.84135	76.3449	96.19	90.86	35.74
CB08236	87064654	64057372	9.60861	73.5745	94.93	88.50	36.97
CB08237	75311252	56434768	8.46522	74.9354	95.34	89.55	38.60
CB08238	80014214	59347996	8.9022	74.1718	95.32	89.40	38.87
CB08239	81101056	60385932	9.05789	74.4576	95.38	89.56	37.89
CB08240	93454924	70296258	10.5444	75.2194	95.28	89.26	38.47
CB08242	70439134	55228940	8.28434	78.4066	95.96	90.56	38.96
CB08243	61822064	45054286	6.75814	72.8774	95.14	89.14	37.58
CB08080	77662656	59805880	8.97088	77.0073	96.07	90.70	36.77
CB08081	73931726	56421852	8.46328	76.3162	95.77	89.72	38.67
CB08083	74356838	56787422	8.51811	76.3715	96.23	90.83	34.74
CB08084	65544264	50944154	7.64162	77.7248	95.97	90.56	38.88
CB08388	80946888	64214498	9.63217	79.3292	96.17	90.97	40.09
CB08389	98340754	69867888	10.4802	71.0467	94.98	89.39	37.70
CB08391	85161020	62561318	9.3842	73.4624	94.91	89.28	39.48
CB08392	124201504	93193638	13.979	75.0342	95.02	88.57	39.34
CB08393	73712240	58058056	8.70871	78.7631	95.87	90.32	39.86
CB08395	97065654	72449504	10.8674	74.6397	95.09	88.85	39.94
CB08396	76427172	57627548	8.64413	75.4019	95.06	88.80	40.40
CB08397	88595604	66728290	10.0092	75.3178	95.39	89.40	39.77
CB08398	53102496	43818174	6.57273	82.5162	96.95	92.28	40.17
CB08400	81002858	59182824	8.87742	73.0626	95.22	89.09	36.64
CB08415	77320454	57669014	8.65035	74.5844	95.12	88.93	39.05
CB08416	78994836	58801470	8.82022	74.4371	94.96	88.72	39.75
CB08417	83946772	61786450	9.26797	73.6019	95.44	90.03	36.64
CB08418	77874250	58269292	8.74039	74.8249	94.91	88.47	39.81
CB08419	60688214	44810730	6.72161	73.8376	94.71	88.32	40.35
CB08420	47932498	36889920	5.53349	76.9622	96.10	90.89	40.47
CB08421	82324862	60643008	9.09645	73.6631	95.52	89.48	36.01
CB08422	56685036	44592344	6.68885	78.6669	96.33	91.27	39.77
CB08423	54150540	42217102	6.33257	77.9625	96.06	90.82	40.77
CB08424	62723602	50406128	7.56092	80.3623	96.38	91.26	40.08
CB08425	76686428	57220402	8.58306	74.6161	95.41	89.32	36.59
CB08426	78881630	57002872	8.55043	72.2638	95.05	89.44	37.83
CB08427	84947650	63009630	9.45144	74.1747	95.09	89.52	39.29
CB08428	49167206	39975400	5.99631	81.305	96.59	91.59	40.69
CB08429	59319882	47055690	7.05835	79.3253	96.19	90.90	40.47
CB08430	70417448	53266744	7.99001	75.6442	95.31	89.16	38.32
CB08431	67410608	49819928	7.47299	73.9052	95.14	88.94	37.27
CFH269	82956374	61128488	9.16927	73.6875	94.85	88.56	39.92
CFH270	81046888	62305902	9.34589	76.8764	95.52	89.59	38.62
CFH613	87250334	67661380	10.1492	77.5486	95.41	89.28	37.62
CFH707	77525486	57225294	8.58379	73.8148	95.17	89.06	38.06
CB08482	78340108	57449400	8.61741	73.3333	94.86	88.72	45.27

## Sheet: Table S4
Table S4. SNP calling strategy, analysis module, and the number of SNPs obtained for each dataset used in the present study.
	SNP Calling Strategy	Analysis Module	Number of SNPs
Dataset 1	p=5, r=0.7	SVDQuartets; ML tree; genetic diversity	240016
Dataset 2	p=5, r=0.7; LD-pruned	Admixture; PCA; Treemix; f4-statistic; ABBA-BABA test	33629
Dataset 3-C. dolichophylla	LD-pruned; no missing	easySFS; Stairway Plot	57194
Dataset 3-C. taiwaniana	LD-pruned; no missing		70112
Dataset 3-C. bifida	LD-pruned; no missing		3589
Dataset 3-C. changjiangensis	LD-pruned; no missing		2287
Dataset 3-C. balansae	LD-pruned; no missing		5670
Dataset 3-C. szechuanensi	LD-pruned; no missing		7116
